# Supplementary material for: The Maize WRKY Transcription Factor ZmWRKY4 Confers Lead Tolerance by Regulating ZmCAT1 Expression
Source: Plants (Basel). 2026 Jan 28;15(3):394. doi: 10.3390/plants15030394 (PMC12899097; doi:10.3390/plants15030394)
Supplement: Supplementary file 1 [file plants-15-00394-s001.zip › Table S1.xlsx]

## Sheet: Table S1
Table S1 The primers used in this study
Primer name	Vector	Primer sequence (5’–3’)
Primers used in transgenic construction
ZmWRKY4-1300-GFP-F	pC1300-GFP	GAGCTCGGTACCCGGGGATCCATGGCCGACGGCGATCCG
ZmWRKY4-1300-GFP-R	pC1300-GFP	GCCCTTGCTCACCATGTCGACATTGTTTTGGACTGGAACTGCA
Primers for Luciferase assay
Pro-Pro#1-0800-F	pGreenII-0800-LUC	GGGCCCCCCCTCGAGGTCGACCCGCAGACCGTCCGCGTTG
Pro-Pro#1-0800-R	pGreenII-0800-LUC	CAGGAATTCGATATCAAGCTTGGCTGCCGGTGGGATCAC
Pro-Pro#2-0800-F	pGreenII-0800-LUC	GGGCCCCCCCTCGAGGTCGACTGTAGATCATATATTCGTTTTGA
Pro-Pro#2-0800-R	pGreenII-0800-LUC	CAGGAATTCGATATCAAGCTTACTGCACGGCACGGCGGTG
Pro-Pro#3-0800-F	pGreenII-0800-LUC	GGGCCCCCCCTCGAGGTCGACGAAGATGAGCTTCTAGGACTGT
Pro-Pro#3-0800-R	pGreenII-0800-LUC	CAGGAATTCGATATCAAGCTTTATTAGATATTAAACTGATAAGAA
Pro-Pro#4-0800-F	pGreenII-0800-LUC	GGGCCCCCCCTCGAGGTCGACGTGAATTAATAGTATATAAATATGGA
Pro-Pro#4-0800-R	pGreenII-0800-LUC	CAGGAATTCGATATCAAGCTTTTTTTTTGTCCCGTGGACACC
Pro-Pro#5-0800-F	pGreenII-0800-LUC	GGGCCCCCCCTCGAGGTCGACTGAGGGTAAGATCTAGTGGTCCA
Pro-Pro#5-0800-R	pGreenII-0800-LUC	CAGGAATTCGATATCAAGCTTTATATAATGCAATAATATTTATCAAGT
ZmWRKY4-62-SK-F	pGreenII 62-SK	GGGCCCCCCCTCGAGGTCGACATGGCCGACGGCGATCCG
ZmWRKY4-62-SK-R	pGreenII 62-SK	GCCCCCCCTCGAGGTCGACATTGTTTTGGACTGGAACTGCA
Primers for qRT
ZmWRKY4-qF		GATGAACATCCTAGCGCGGA
ZmWRKY4-qR		CTCACTGTTGGCGTCCTTCT
ZmActin2-qF		GCCATCCATGATCGGTATGG
ZmActin2-qR		GTCGCACTTCATGATGGAGTTG
ZmCAT1-qF		TGGAGGGCTTTGGTGTCAAT
ZmCAT1-qR		TAGATCCTTCGTCGCATGGC
ZmCAT2-qF		ACGCCACCAAGGACCTCACG
ZmCAT2-qR		GTTGCGGTTGAGCACCAGGC
ZmCAT3-qF		CTGGTGGTGCCAGGGATCTACT
ZmCAT3-qR		CGCCGTCGTAGTGGTTGTTGT
Primers for ChIP
ZmCAT1-C-P1-F		ACGAGCCAAGTCAAAGCTTG
ZmCAT1-C-P1-R		GCCGAGCCAAATTCGATCAG
ZmCAT1-C-P2-F		TCTTTTTCGGTCTTTTGGCTAAGA
ZmCAT1-C-P2-R		CTTAGCCAAAAGACCGAAAAAGA
